# Supplementary material for: Validating the Digital Health Literacy Instrument in Relation to COVID-19 Information (COVID-DHL-K) among South Korean Undergraduates
Source: Int J Environ Res Public Health. 2022 Mar 14;19(6):3437. doi: 10.3390/ijerph19063437 (PMC8950100; doi:10.3390/ijerph19063437)
Supplement: Supplementary file 1 [file ijerph-19-03437-s001.zip]

Archive with 1 entries (1 files):
- ijerph-1603187-supplementary.pdf
